# Supplementary material for: The Penicillium echinulatum Secretome on Sugar Cane Bagasse
Source: PLoS One. 2012 Dec 5;7(12):e50571. doi: 10.1371/journal.pone.0050571 (PMC3515617; doi:10.1371/journal.pone.0050571)
Supplement: Table S1 — CAZy enzymes identified by LC/MS-MS from supernatants of P. echinulatum grown on five different substrates (SCB, HDT, SET, SAT and MCL). The table includes the information of the protein match and the respective accession number, peptide sequence, mass-to-charge ratio (m/z) and the presence/absence of signal peptide, along with the specific condition that the peptide ion was identified. The signal peptide prediction was analyzed using the signal peptide prediction program SignalP version 3.0 (http://www.cbs.dtu.dk/services/SignalP), for classical secretion signal motifs) and SecretomeP, for nonclassical signal motifs (25, 26). It is indicated (E) whether the peptide was derived from digestion with trypsin (T) or chymotrypsin (C). The reference to Figure 2 for each peptide match is also included. (XLSX) [file pone.0050571.s001.xlsx]

## Sheet: TableS1_Cazy
	Table S1: CAZy enzymes identified by LC/MS-MS from supernatants of P. echinulatum grown on five different substrates (SCB, HDT, SET, SAT and MCL)
	Best Match Accession	Cazy ID	Protein ID [Organism]	Peptide sequence	m/z, charge	SCB	HDT	SET	SAT	MCL	E	REF FIG 2	Signal peptide probability	Signal peptide	Non-classically secreted protein	NN-score
	gi|162317552	GH3	beta-glucosidase [Periconia sp]	HFILNEQEHFR	490.59, 3+	√				√	T	Y	0.907	YES	YES	0.799
	gi|189307032	GH3	beta-glucosidase [Penicillium decumbens]	VSLGGADDPVKVL	635.34, 2+	√				√	C	Y	0.585	YES	YES	0.643
				KKAVDFVSGL	532.31, 2+					√	C	G
				GIQDAGVIACAK	601.82, 2+	√					T	A
				AVDFVSGLTLAEK	450.58, 3+	√					T	A
	gi|239580117	GH5	endocellulase [Penicillium echinulatum]	AFWTTVAK	462.25, 2+	√	√	√	√	√	T	P	0.151	NO	NO	0.367
				ASNDKVIF	447.25, 2+					√	C	G
				ERVTSATQWLK	659.86, 2+					√	T	G
				FASMEPPSGAGY	607.29, 2+		√	√		√	C	O
				GAHAIVDPHNY	597.29, 2+	√	√	√	√	√	C	P
				GAHAIVDPHNY	398.54, 3+	√				√	C	Y
				GKVITSTSDF	527.77, 2+	√	√	√	√	√	C	P
				GLTDTINFITSLGAHAIVDPHNYGR	894.78, 3+	√	√	√	√	√	T	P
				GLTDTINFITSLGAHAIVDPHNYGR	671.34, 4+	√	√	√	√	√	T	P
				ILSNYFPGK	519.77, 2+	√	√	√	√	√	T	P
				ITSLGAHAIVDPHNY	804.40, 2+	√	√	√	√	√	C	P
				ITSLGAHAIVDPHNY	536.58, 3+	√	√	√	√	√	C	P
				IVYEMHQYLDSDGSGTSGTCASSTIGKER	1050.45, 3+	√					T	A
				IVYEMHQYLDSDGSGTSGTCASSTIGKER	788.11, 4+	√					T	A
				IVYEMHQYLDSDGSGTSGTCASSTIGK + Oxidation M	960.77, 3+	√					T	A
				KGLTDTINF	1008.48, 1+					√	C	G
				KGLTDTINF	504.74, 2+	√	√	√	√	√	C	P
				LIPNSMTASPDAAYLK	846.39, 2+		√	√	√	√	T	Q
				LIPNSMTASPDAAYLK Oxidation M	854.43; 2+					√	T	G
				QFASNDK	405.20, 2+					√	T	G
				TCKVQNDYY	595.77, 2+	√	√	√	√	√	C	P
				TTVAKQF	397.73, 2+	√	√	√	√	√	C	P
				VITSTSDFK	499.25, 2+	√	√	√	√	√	T	P
				VPFLMER	446.23, 2+	√	√	√	√	√	T	P
				VQNDYYSQCL	645.28 , 2+	√	√	√	√		T	I
				VTSATQWLK	517.28, 2+	√	√	√	√	√	T	P
				VTSATQWLKDNNK	752.89, 2+	√	√	√	√	√	T	P
				VTSATQWLKDNNK	502.26, 3+	√	√	√	√	√	T	P
				WTTVAKQF	490.76, 2+					√	C	G
				YGKVITSTSDF	609.29, 2+	√	√	√	√	√	C	P
				DMNQAAIDAIRAAGATSQY	983.97, 2+			√			C	D
	gi|163644902	GH5	endocellulase [Penicillium decumbens]	IFDVHKY	461.25, 2+	√					C	A	0.888	YES	YES	0.821
				KSESKIIF	476.29, 2+	√					C	A
	gi|115443234	GH5	endocellulase [Aspergillus terreus]	VVTLVGGGEDSVK	630.30, 2+	√	√	√	√	√	T	P	0.919	YES	YES	0.823
				VGGGEDSVKTSQW	675.31, 2+		√	√	√		C	J
				AINDAGGFNPKR	630.31, 2+					√	T	G
	gi|3242653	GH5	endocellulase [Penicillium chrysogenum]	GNIITSTSDF	527.75, 2+	√	√	√	√	√	C	P	0.927	YES	YES	0.686
				YGNIITSTSDF	609.32, 2+	√	√	√	√	√	C	P
	gi|289619175	GH5	endocellulase [Sordaria macrospora]	KSVRIPVTY	531.79, 2+		√	√	√	√	C	Q	0.858	YES	YES	0.729
				SVVVDGTLGAKIPQGPKTTCPPGASF	862.13, 2+			√			C	D
	gi|224459236	GH5	endocellulase [Penicillium pinophilum]	TQLATKY	412.74, 2+	√					C	A	0.877	YES	YES	0.916
	gi|169785407	GH5	endocellulase [Aspergillus oryzae]	LDYVVSSAEK	555.78, 2+		√	√	√		T	J	0.784	YES	YES	0.818
	gi|169613088	GH5	endocellulase [Phaeosphaeria nodorum]	IMDVHKY	461. 25, 2+	√					C	A	0.903	YES	YES	0.773
	gi|115401052	GH6	cellulase [Aspergillus terreus]	DTAAKVPTMGTY	627.81, 2+		√	√	√	√	C	Q	0.962	YES	YES	0.790
				IDAGHAGWL	470.25, 2+	√	√	√		√	C	T
				LDTAAKVPTMGTY	684.34, 2+	√	√	√	√	√	C	P
				VIEPDSLANL	535.79, 2+			√		√	C	X
	gi|145246118	GH6	cellulase [Aspergilus niger]	VKPGGESDGTSDSSATRY	907.39, 2+		√	√	√	√	C	Q	0.903	YES	YES	0.926
				VKPGGESDGTSDSSATRY	605.28, 3+	√	√	√	√	√	C	P
				VPSFVWLDTAAK	667.32, 2+	√	√	√	√	√	T	P
	gi|261360522	GH6	cellulase [Verticillium albo-atrum]	GWPANIGPAATIF	657.86, 2+	√	√	√	√	√	C	P	0.960	YES	YES	0.767
				LGWPANIGPAATIF	714.36, 2+	√	√	√	√	√	C	P
	gi|119495997	GH6	cellulase [Neosartorya fischeri]	AYIDSIR	419.20, 2+	√	√	√	√	√	T	P	0.904	YES	YES	0.785
				YKAYIDSIR	564.77, 3+	√	√	√	√	√	T	P
	gi|70986018	GH6	cellulase [Aspergillus fumigatus]	AGANPPIAGIFVVYDLPDR	993.02; 2+		√	√			T	F	0.960	YES	YES	0.873
				CNVIGTGF	867.41, 1+				√		C	H
				DAHCGY	361.64, 2+	√	√	√	√	√	C	P
				DLPDRDCAAL	573.24, 2+	√	√	√	√	√	C	P
				DLPDRDCAALASNGEY	883.88, 2+	√	√	√	√		C	I
				LDAGHAGW	413.67, 2+	√	√	√	√	√	C	P
				SDALQPAPEAGTW	671.80, 2+	√	√	√	√	√	C	P
				SDVHTIL	392.71, 2+	√	√	√	√	√	C	P
				VKYSDVHTIL	392.22, 3+				√		C	H
				VKYSDVHTIL	587.80, 2+	√	√	√	√	√	C	P
				VVYDLPDRDCAAL	753.86, 2+	√	√	√	√	√	C	P
	gi|255940266	GH6	cellulase [Penicillium chrysogenum]	LDTAAKVPTMGEF	690.33, 2+				√		C	H	0.962	YES	YES	0.866
	gi|15529296	GH6	cellulase [Orpinomyces sp.]	IVEPDSLANL	535.79, 2+			√			C	D	0.886	YES	YES	0.770
	gi|67538224	GH6	cellulase [Aspergillus nidulans]	YDAHCGYSDALQPAPEAGTWFQAYFVQLLQNANPSF	1359.59, 3+			√	√		T	N	0.909	YES	YES	0.903
	gi|60729586	GH6	cellulase [Talaromyces emersonii]	DLPNVAMY	922.47, 1+		√				C	B	0.929	YES	YES	0.879
	gi|121704228	GH7	cellulase [Aspergillus clavatus]	CCNEMDILEGNSRANSF	1008.89, 2+	√	√			√	C	W	0.956	YES	NO	0.428
				IHTANGY	388.20 2+		√				C	B
				KEIRRQY	496.80, 2+		√				C	B
				SNIRWGDIGSTF	676.81, 2+		√	√		√	C	O
	gi|121699984	GH7	cellulase [Aspergillus clavatus]	CDSQCPRDL	575.71, 2+	√	√	√	√	√	C	P	0.763	YES	NO	0.402
				DDHNSNML	473.18, 2+	√	√	√		√	C	T
				DDHNSNMLW	566.24, 2+		√	√			C	F
				FYVQDGK	428.72, 2+	√	√	√	√	√	T	P
				GTGYCDSQCPRDL	764.79, 2+	√		√	√		C	K
				QNDYYSQCL	1190.44, 1+		√				T	B
				QNDYYSQCL	595.74, 2+	√	√	√	√	√	T	P
				RFYVQDGK	506.77, 2+				√	√	T	Z
				SEIKRF	390.20, 2+	√	√	√	√	√	C	P
				SEIKRFY	471.72, 2+	√	√	√	√	√	C	P
				TCTKQNDYY	596.72, 2+	√	√	√	√	√	C	P
				YGTGYCDSQCPR	732.27, 2+	√	√	√	√	√	T	P
	gi|70984781	GH7	cellulase [Aspergillus fumigatus]	SNIRWGDIGSTF	1351.66; 1+		√	√	√		C	J	0.949	YES	YES	0.816
	gi|115402429	GH7	cellulase [Aspergillus terreus]	WGPGGTVDTSKPF	674.83, 2+		√				C	B	0.875	YES	YES	0.695
	gi|165880017	GH7	cellulase [uncultured fungus]	FVDMDADGGMAKY	710.30; 2+	√	√	√	√	√	C	P	0.118	NO	YES	0.909
	gi|255943215	GH7	cellulase [Penicillium chrysogenum]	ARFEGNKAGAKY	437.90, +2		√	√	√		C	J	0.764	YES	YES	0.868
	gi|55775695	GH7	cellulase [Penicillium chrysogenum]	TCQRQGDYY	1189.49; 2+		√				C	B	0.925	YES	YES	0.666
				GGTCDPDGCDFNPY	787.78, 2+		√	√			C	F
				YGGTCDPDGCDFNPYR	947.31; 2+	√			√		T	M
				YGGTCDPDGCDFNPYR	631.91, 3+				√		T	H
				RFYVQNGK	506.28, 2+				√		T	H
	gi|179743727	GH7	cellulase [Penicillium oxalicum]	AAFGDTDDFTK	594.22, 2+	√	√	√	√	√	T	P	0.145	NO	YES	0.909
				NCYTGNTWDATLCPDDK	1015.89, 2+	√	√	√	√	√	T	P
	gi|189908879	GH7	cellulase [Penicillium oxalicum]	AGMGAAFEEGMVL	641.81, 2+	√					C	A	0.883	YES	YES	0.577
				FVDMDADGGMAKYPTNKAGAKY	1175.52, 2+					√	C	G
				FVDMDADGGMAKYPTNKAGAKY	784.04, 3+	√	√	√	√	√	C	P
				FVDMDADGGMAKYPTNKAGAKY	588.26, 4+	√	√	√	√	√	C	P
				FVDMDADGGMAKYPTNKAGAKY + Oxidation M	592.26, 4+	√	√	√	√	√	C	P
	gi|729650	GH7	cellulase [Penicillium janthinellum]	FVDMDADGGMAKYPTNKAGAKY + Oxidation M	789.37, 3+		√	√	√	√	C	Q	0.827	YES	YES	0.617
				TVVTQFL	807.46, 1+				√		C	H
	gi|164451746	GH7	cellulase [Penicillium decumbens]	AQGKTNY	391.20, 2+		√	√			C	F	0.947	YES	NO	0.403
				GGCGFNPYAQGK	628.27, 2+	√	√	√	√	√	T	P
				QYIQNGKVIANAK	723.89, 2+	√	√	√	√	√	T	P
	gi|165880061	GH7	cellulase [uncultured fungus]	SQFPTNKAGAKY	656.36, 2+		√	√	√		C	J	0.122	NO	NO	0.324
				SQFPTNKAGAKY	437.90, 3+		√	√	√		C	J
	gi|165880035	GH7	cellulase [uncultured fungus]	KVLNQEF	876.44, 1+		√	√			C	F	0.130	NO	YES	0.844
	gi|165880017	GH7	cellulase [uncultured fungus]	FVDMDADGGMAKY	710.30; 2+	√	√	√	√	√	C	P	0.145	NO	YES	0.909
	gi|213536699	GH7	cellulase [uncultured fungus]	DVDVSHLPCGL	606.29, 2+					√	C	G	0.145	NO	YES	0.704
				TFDVDVSHLPCGL	730.35; 2+		√	√	√	√	C	Q
	gi|291197132	GH7	cellulase [uncultured fungus]	VDVDADGGMAKYPTNKAGAKY	547.49, 2+				√			H	0.127	NO	YES	0.769
	gi|289617169	GH7	cellulase [Sordaria macrospora]	CTSSGCTNVAGSVTIDANWR	1078.48, 2+	√	√			√	T	W	0.953	YES	YES	0.607
				CTSSGCTNVAGSVTIDANWR	719.33, 3+		√				T	B
	gi|4586343	GH7	cellulase [Irpex lacteus]	SKFPTNKAGAKY	656.36, 2+		√	√	√		C	J	0.880	YES	YES	0.809
	gi|39977899	GH7	cellulase [Magnaporthe oryzae]	TDIKRFY	471.76, 2+	√	√	√	√	√	C	P	0.861	YES	YES	0.713
	gi|3913802	GH7	cellulase [Cochliobolus carbonum]	NLINKEF	877.45, 1+		√				C	B	0.768	YES	YES	0.688
	gi|197288793	GH12	endoglucanase [Penicillium decumbens]	TAADINHVTY	552.77, 2+	√					C	A	0.173	NO	YES	0.848
				SYANSGISFNKK	658.34, 2+	√					T	A
				SYANSGISFNKK	439.24, 3+	√				√	T	Y
				SYANSGISFNK	594.29, 2+	√				√	T	Y
				NWSGGNSNVKSY	656.82, 2+	√					C	A
	gi|70986426	GH61	endoglucanase [Aspergillus fumigatus]	GQCGGSGWSGPTACVTGATCTSY	1161.49, 2+	√					C	A	0.868	YES	YES	0.882
	gi|258568902	GH17	beta-1,3-endoglucanase [Uncinocarpus reesii]	VTVGTADSWNK	589.30, 2+	√					T	A	0.932	YES	YES	0.665
	gi|70985687	GH17	beta-1,3-endoglucanase [Aspergillus fumigatus ]	NLVGTSGFTSAR	605.31, 2+	√			√	√	T	L	0.921	YES	YES	0.609
	gi|115390166	GH10	endoxylanase [Aureobasidium pullulans]	TGPTTCVSGTTCQY	766.83, 2+	√		√	√		C	K	0.947	YES	YES	0.563
	gi|70992777	GH10	endoxylanase [Aspergillus fumigatus]	GAKIDGVGLQAHF	656.86, 2+	√		√			C	E	0.946	YES	YES	0.722
				GAKIDGVGL	415.25, 2+	√		√			C	E
	gi|84469404	GH10	endoxylanase [Aureobasidium pullulans]	LYYNDYNLEYGSAK	856.87, 2+	√					T	A	0.949	YES	YES	0.743
	gi|13958019	GH11	endoxylanase [Penicillium purpurogenum]	AKHGFGNSNF	539.74, 2+	√					C	A	0.883	YES	YES	0.949
	gi|242805021	GH11	endoxylanase [Talaromyces stipitatus]	GNNYLQNWSVR	675.83, 2+	√		√			T	E	0.951	YES	YES	0.985
	gi|115449907	GH62	arabinofuranosidase [Aspergillus terreus]	LFEAVQVYR	562.80, 2+	√					T	A	0.987	YES	YES	0.928
	gi|46126495	GH62	arabinofuranosidase [Gibberella zeae]	WTSSGPLAQPK	586.32, 2+	√	√				T	C	0.253	NO	YES	0.711
	gi|67524349	GH43	arabinofuranosidase [Aspergillus nidulans]	ANSGASWTNDISHGDLVR	633.95, 3+	√					T	A	0.224	NO	YES	0.925
	gi|70982855	GH43	betagalactosidase [Aspergillus fumigatus]	TGVATSSSVCGK	577.29, 2+	√					T	A	0.983	YES	YES	0.804
	gi|70982073	GH28	rhamnogalacturonase [Aspergillus fumigatus]	FTASSSQTGAATLR	699.35, 2+	√					T	A	0.940	YES	YES	0.804
	gi|74620911	GH28	rhamnogalacturonase [Aspergillus niger]	VCMILNQYETSSGGPFHR	680.32 3+	√					T	A	0.958	YES	YES	0.832
	gi|74626767	CE1	Acetylxylan esterase [Penicillium purpurogenum]	NSQCPSTKIVLVGY	783.40, 2+	√					C	A	0.906	YES	YES	0.900
	gi|255934881	GH18	chitinase [Penicillium chrysogenum]	IKSKGLGGGMW	567.29, 2+					√	C	G	0.990	YES	YES	0.654
	gi|255936697	GH18	chitinase [Penicillium chrysogenum]	IVMGMPLYGR	568.78, 2+	√			√	√	T	L	0.157	NO	YES	0.586
	gi|119493729	GH18	chitinase [Neosartorya fischeri]	AFANVHPESGEVY	710.30, 2+				√	√	C	Z	0.234	NO	YES	0.599
	gi|188038224	GH18	chitinase [Hypocrea orientalis]	SFESTSGIGQPFSGIGSGSWENGVWDYK	993.78, 3+					√	T	G	0.214	NO	YES	0.703
	gi|2570150	GH13	amylase [Aspergillus kawachii]	FASYTSDYSQAK	684.32, 2+		√				T	B	0.907	YES	YES	0.844
	gi|169766420	GH20	acetylglucosaminidase [Aspergillus oryzae]	TYEVVGNVYK	586.31, 2+					√	T	G	0.758	YES	YES	0.770
	gi|255945521	GH20	acetylglucosaminidase [Penicillium chrysogenum]	LLEQIDGMALSK	659.35, 2+					√	T	G	0.929	YES	YES	0.722
	gi|154272836	GH65	trehalase [Ajellomyces capsulatus]	TAFASSKNQTR	605.82, 2+				√		T	H	0.988	YES	YES	0.770
	gi|70995374	GH92	alphamannosidase [Aspergillus fumigatus]	HLGWLPDCR	577.28, 2+					√	T	G	0.976	YES	YES	0.712
	Legend. The table includes the information of the protein match and the respective accession number, peptide sequence, mass-to-charge ratio(m/z) and the presence/absence of signal peptide, along with the specific condition that the peptide ion was identified. The signal peptide prediction was analyzed using the signal peptide prediction program SignalP version 3.0 (http://www.cbs.dtu.dk/services/…
