# Supplementary material for: The Penicillium echinulatum Secretome on Sugar Cane Bagasse
Source: PLoS One. 2012 Dec 5;7(12):e50571. doi: 10.1371/journal.pone.0050571 (PMC3515617; doi:10.1371/journal.pone.0050571)
Supplement: Table S2 — Proteins with predicted function identified by LC/MS-MS from supernatants of P. echinulatum grown on five different substrates (SCB, HDT, SET, SAT and MCL). The table includes the information of the protein match and the respective accession number, peptide sequence mass-to-charge ratio (m/z) and the presence/absence of signal peptide, along with the specific condition that the peptide ion was identified. The signal peptide prediction was analyzed using the signal peptide prediction program SignalP version 3.0 (http://www.cbs.dtu.dk/services/SignalP), for classical secretion signal motifs) and SecretomeP, for nonclassical signal motifs [51], [52] (25, 26). It is indicated (E) whether the peptide was derived from digestion with trypsin (T) or chymotrypsin (C). The reference to Figure 2 for each peptide match is also included. (XLSX) [file pone.0050571.s002.xlsx]

## Sheet: Table S2_Non Cazy
	Table S2: Proteins with predicted function identified by LC/MS-MS from supernatants of P. echinulatum grown on five different substrates (SCB, HDT, SET, SAT and MCL)
	Best Match Accession	Protein ID [Organism]	Peptide sequence	m/z, charge	SCB	HDT	SET	SAT	MCL	E	Ref Fig 2	Signal peptide probability	Signal peptide	Non-classically secreted protein	NN-score
	gi|197288616	swollenin [Penicillium decumbens]	WCCGSGADHCGEIDFK	949.86, 2+	√					T	A	0.985	YES	YES	0.823
			YGCPLPEGSHHMDLSDIAMGR	781.68, 3+	√		√	√	√	T	R
			YGCPLPEGSHHMDLSDIAMGR	586.50, 4+	√			√	√	T	L
			WCCGSGADHCGEIDFK	633.59, 3+	√				√	T	Y
			SRSTHF	367.70, 2+		√	√			C	F
			RRVPCPKPGNAY	472.26, 2+	√	√	√	√		C	I
			RDPNYTSSRPQER	535.93, 3+		√	√	√	√	T	Q
			KRDPNYTSSRPQERY	475.00, 3+	√	√				T	C
			DPNYTSSRPQER	483.90, 3+	√	√	√	√	√	T	P
			DPNYTSSRPQER	725.35, 3+	√	√			√	T	W
			CCGSGADHCGEIDFKY	625.92, 2+	√					C	A
	gi|60280325	urease [Coccidioides posadasii]	VDEIIMR + Oxidation M	446.23, 2+					√	T	G	0.146	NO	NO	0.331
			RVDEIIMR + Oxidation M	524.25, 2+					√	T	G
	gi|254570291	Nuclear actin-related protein involved in chromatin remodeling [Pichia pastoris]	LRERMRYY	545.25, 2+	√					C	A	0.121	NO	NO	0.142
			ELKKEGKGL	501.30, 2+	√					C	A
	gi|121705480	forkhead domain protein [Aspergillus clavatus]	DGVKPTK	372.70, 2+	√					T	A	0.120	NO	NO	0.170
	gi|145237502	exportin-T [Aspergillus niger]	MITRLSPL	465.79, 2+		√		√		C	U	0.118	NO	YES	0.589
	gi|150864381	chromatin remodeling complex Adenosine-triphosphatase [Pichia stipitis]	MELLEDPIEELR + Oxidation (M)	751.85, 2+	√					T	A	0.132	NO	NO	0.394
	gi|163931305	transaldolase 1 [Cochliobolus heterostrophus]	YQPQDATTNPSLILAASK	640.02, 2+	√					T	A	0.117	NO	NO	0.228
	gi|169774933	dehydrogenasesreductase [Aspergillus oryzae]	LNEDSDYEK	500.22, 2+					√	T	G	0.232	NO	NO	0.158
			FVTSKNR	426.22, 2+					√	T	G
	gi|239610379	alpha/beta hydrolase fold [Ajellomyces dermatitidis ]	MTRISPLY	490.77, 2+	√					C	A	0.157	NO	NO	0.625
			MTRISPL	409.25, 2+	√					C	A
	gi|22266732	Cu,Zn-superoxide dismutase [Aspergillus flavus]	HVGDLGNFKTDAEGNAVGSK	672.66, 3+	√					T	A	0.134	NO	YES	0.534
	gi|169773399	aminopeptidase [Aspergillus oryzae]	KTANGETKY	1010.47, 1+			√	√		C	N	0.117	NO	NO	0.491
	gi|225557467	WD domain-containing protein [Ajellomyces capsulatus]	ATGGNDNTVAIWDL	482.92, 3+			√			C	D	0.129	NO	NO	0.472
	gi|241951198	serine/threonine-protein kinase, putative [Candida dubliniensis]	TSTSDFK	393.20, 2+	√					T	A	0.122	NO	NO	0.239
	gi|295661183	DNA repair protein rad50 [Paracoccidioides brasiliensis]	LTAVSENR	445.28, 2+	√					T	A	0.181	NO	NO	0.269
	gi|3086	UBI 3 fusion protein (149 AA) [Neurospora crassa]	ESTLHLVLR	534.31, 2+	√					T	A	0.117	NO	YES	0.837
	gi|48093767	phospholipase B [Candida parapsilosis]	EVASMLNGTL	517.77, 2+			√	√		C	N	0.190	NO	NO	0.444
	gi|9954449	glutaminase [Aspergillus oryzae]	YGVPLDTR	460.75; 2+			√			T	D	0.969	YES	YES	0.791
	gi|169785593	inosine triphosphate pyrophosphatase [Aspergillus oryzae ]	KALVKF	353.25, 2+	√	√		√		C	S	0.144	NO	YES	0.550
	gi|46120358	3-ketoacyl-(acyl-carrier-protein) reductase [Gibberella zeae]	VVVVTGASGPR	521.32, 2+	√					T	A	0.347	NO	NO	0.298
	Legend. The table includes the information of the protein match and the respective accession number, peptide sequence mass-to-charge ratio(m/z) and the presence/absence of signal peptide, along with the specific condition that the peptide ion was identified. The signal peptide prediction was analyzed using the signal peptide prediction program SignalP version 3.0 (http://www.cbs.dtu.dk/services/S…
