# Supplementary material for: The Penicillium echinulatum Secretome on Sugar Cane Bagasse
Source: PLoS One. 2012 Dec 5;7(12):e50571. doi: 10.1371/journal.pone.0050571 (PMC3515617; doi:10.1371/journal.pone.0050571)
Supplement: Table S3 — Hypothetical proteins identified by LC/MS-MS from supernatants of P. echinulatum grown on five different substrates (SCB, HDT, SET, SAT and MCL). The table includes the information of the protein match and the respective accession number, peptide sequence mass-to-charge ratio (m/z) and the presence/absence of signal peptide, along with the specific condition that the peptide ion was identified. The signal peptide prediction was analyzed using the signal peptide prediction program SignalP version 3.0 (http://www.cbs.dtu.dk/services/SignalP), for classical secretion signal motifs) and SecretomeP, for nonclassical signal motifs [51], [52] (25, 26). It is indicated (E) whether the peptide was derived from digestion with trypsin (T) or chymotrypsin (C). The reference to Figure 2 for each peptide match is also included. (XLSX) [file pone.0050571.s003.xlsx]

## Sheet: Table S3_ Hypothetical proteins
	Table S3: Hypothetical proteins identified by LC/MS-MS from supernatants of P. echinulatum grown on five different substrates (SCB, HDT, SET, SAT and MCL)
	Best Match Accession	Protein ID [Organism]	Peptide sequence	m/z, charge	SCB	HDT	SET	SAT	MCL	E	Ref Fig 2	Signal peptide probability	Signal peptide	Non-classically secreted protein	NN-score
	gi|291189059	hypothetical protein [Trichophyton verrucosum]	ATPKITMDAKEAASW + Oxidation M	818.36, 2+	√	√	√	√	√	C	P	0.476	NO	YES	0.522
	gi|154319442	hypothetical protein [Botryotinia fuckeliana ]	KTQSDATVALAL	609.31, 2+	√					C	A	0.123	NO	NO	0.280
			KVQRASIGNTQVSGL	779.43, 2+	√					C	A
	gi|239605770	hypothetical protein [Nosema ceranae ]	LDSVSSPL	409.23, 2+		√	√	√		C	J	0.115	NO	YES	0.605
	gi|67517143	hypothetical protein [Aspergillus nidulans ]	VHDQYAGISAF	403.19, 3+	√			√		C	M	0.311	NO	YES	0.299
			VHDQYAGISAF	604.29, 2+	√			√		C	M
																YES
	gi|67526075	hypothetical protein [Aspergillus nidulans ]	DSNPANIGTTVAGRAWVVHPKDHEIL	1399.19, 2+	√	√					C	0.130	NO	YES	0.635
			DSNPANIGTTVAGRAWVVHPKDHEIL	933.13, 3+	√	√				C	C
	gi|171695532	hypothetical protein [Podospora anserina ]	AAAALPLASAIQF	622.35, 2+			√	√		C	N	0.447	NO	YES	0.689
	gi|19173570	hypothetical protein [Encephalitozoon cuniculi]	NILNQEF	876.44, 1+		√	√			C	F	0.122	NO	NO	0.299
	gi|170118726	hypothetical protein [Laccaria bicolo]	VDAGLVNRGDAQDAIDGL	899.97, 2+			√			C	D	0.259	NO	NO	0.556
			VDAGLVNRGDAQDAIDGL	600.31, 3+			√			C	D
	gi|115384986	hypothetical protein [Aspergillus terreus]	HLFGLHHDPYMFHQANLR	559.02, 4+	√					T	A	0.893	YES	YES	0.556
	gi|225679823	hypothetical protein [Paracoccidioides brasiliensis]	RAATPLQPARPPTLANPSNTLR	781.41, 3+	√					T	A	0.551	NO	YES	0.830
	gi|164658624	hypothetical protein [Malassezia globosa ]	AGTMPSRFGAPGAPLPK+ Oxidation (M)	835.92, 2+	√					T	A	0.141	NO	NO	0.237
			AGTMPSRFGAPGAPLPK + Oxidation (M)	557.61, 3+	√					T	A
	gi|291184135	hypothetical protein [Trichophyton verrucosum]	RTILRQNIAF	616.33, 2			√			C	D	0.106	NO	NO	0.377
	gi|299741982	hypothetical protein [Coprinopsis cinerea ]	GDVGATPK	372.71, 2+	√					T	A	0.11	NO	NO	0.376
	gi|39940488	hypothetical protein [Magnaporthe oryzae ]	LSKMMKARNY	621.29, 2+	√					C	A	0.133	NO	NO	0.185
	gi|39977241	hypothetical protein [Magnaporthe oryzae]	CVSQGRAGTIVGTDPPQWDAGF	773.70, 3+			√			C	D	0.895	YES	NO	0.338
	gi|116192573	hypothetical protein [Chaetomium globosum ]	SGSGGRAATY	463.71 2+			√			C	D	0.417	NO	YES	0.621
	Legend. The table includes the information of the protein match and the respective accession number, peptide sequence mass-to-charge ratio(m/z) and the presence/absence of signal peptide, along with the specific condition that the peptide ion was identified. The signal peptide prediction was analyzed using the signal peptide prediction program SignalP version 3.0 (http://www.cbs.dtu.dk/services/S…
