# Supplementary material for: The Penicillium echinulatum Secretome on Sugar Cane Bagasse
Source: PLoS One. 2012 Dec 5;7(12):e50571. doi: 10.1371/journal.pone.0050571 (PMC3515617; doi:10.1371/journal.pone.0050571)
Supplement: Table S4 — The unique proteins identified at each specific growth condition. The protein classification was based on the similarity to CAZy enzymes (GH families), proteins with predicted function (PF) and proteins with hypothetical function (HYP). (XLSX) [file pone.0050571.s004.xlsx]

## Sheet: TableS4_List of Protein Matches
	Table S4: The unique proteins identified at each specific growth condition.
	Best Match Accession	ID	Protein ID [Organism]	CBG	HDT	SET	SAT	MCL	REF FIG 2	Coments
	gi|239580117	GH5	endocellulase [Penicillium echinulatum]	√	√	√	√	√	P	16 proteins (identified from 52 unique peptides) were identified under all growth conditions
	gi|115443234	GH5	endocellulase [Aspergillus terreus]	√	√	√	√	√	P
	gi|3242653	GH5	endocellulase [Penicillium chrysogenum]	√	√	√	√	√	P
	gi|115401052	GH6	cellulase [Aspergillus terreus]	√	√	√	√	√	P
	gi|145246118	GH6	cellulase [Aspergilus niger]	√	√	√	√	√	P
	gi|261360522	GH6	cellulase [Verticillium albo-atrum]	√	√	√	√	√	P
	gi|119495997	GH6	cellulase [Neosartorya fischeri]	√	√	√	√	√	P
	gi|70986018	GH6	cellulase [Aspergillus fumigatus]	√	√	√	√	√	P
	gi|121699984	GH7	cellulase [Aspergillus clavatus]	√	√	√	√	√	P
	gi|165880017	GH7	cellulase [uncultured fungus]	√	√	√	√	√	P
	gi|179743727	GH7	cellulase [Penicillium oxalicum]	√	√	√	√	√	P
	gi|189908879	GH7	cellulase [Penicillium oxalicum]	√	√	√	√	√	P
	gi|164451746	GH7	cellulase [Penicillium decumbens]	√	√	√	√	√	P
	gi|39977899	GH7	cellulase [Magnaporthe oryzae]	√	√	√	√	√	P
	gi|291189059	HYP	hypothetical protein [Trichophyton verrucosum]	√	√	√	√	√	P
	gi|197288616	PRED	swollenin [Penicillium decumbens]	√	√	√	√	√	P
	gi|163644902	GH5	endocellulase [Penicillium decumbens]	√					A	29 proteins (45 unique peptides) were identified only in the secretome derived SCB
	gi|224459236	GH5	endocellulase [Penicillium pinophilum]	√					A
	gi|169613088	GH5	endocellulase [Phaeosphaeria nodorum]	√					A
	gi|70986426	GH61	endoglucanase [Aspergillus fumigatus]	√					A
	gi|258568902	GH17	beta-1,3-endoglucanase [Uncinocarpus reesii]	√					A
	gi|84469404	GH10	endoxylanase [Aureobasidium pullulans]	√					A
	gi|13958019	GH11	endoxylanase [Penicillium purpurogenum]	√					A
	gi|115449907	GH62	arabinofuranosidase [Aspergillus terreus]	√					A
	gi|67524349	GH43	arabinofuranosidase [Aspergillus nidulans]	√					A
	gi|70982855	GH43	betagalactosidase [Aspergillus fumigatus]	√					A
	gi|70982073	GH28	rhamnogalacturonase [Aspergillus fumigatus]	√					A
	gi|74620911	GH28	rhamnogalacturonase [Aspergillus niger]	√					A
	gi|74626767	CE1	Acetylxylan esterase [Penicillium purpurogenum]	√					A
	gi|154319442	HYP	hypothetical protein [Botryotinia fuckeliana ]	√					A
	gi|115384986	HYP	hypothetical protein [Aspergillus terreus NIH2624]	√					A
	gi|225679823	HYP	hypothetical protein [Paracoccidioides brasiliensis]	√					A
	gi|164658624	HYP	hypothetical protein [Malassezia globosa ]	√					A
	gi|299741982	HYP	hypothetical protein [Coprinopsis cinerea ]	√					A
	gi|39940488	HYP	hypothetical protein [Magnaporthe oryzae ]	√					A
	gi|254570291	PRED	Nuclear actin-related protein involved in chromatin remodeling [Pichia pastoris]	√					A
	gi|121705480	PRED	forkhead domain protein [Aspergillus clavatus]	√					A
	gi|150864381	PRED	chromatin remodeling complex Adenosine-triphosphatase [Pichia stipitis]	√					A
	gi|163931305	PRED	transaldolase 1 [Cochliobolus heterostrophus]	√					A
	gi|239610379	PRED	alpha/beta hydrolase fold [Ajellomyces dermatitidis ]	√					A
	gi|22266732	PRED	Cu,Zn-superoxide dismutase [Aspergillus flavus]	√					A
	gi|241951198	PRED	serine/threonine-protein kinase, putative [Candida dubliniensis]	√					A
	gi|295661183	PRED	DNA repair protein rad50 [Paracoccidioides brasiliensis]	√					A
	gi|3086	PRED	UBI 3 fusion protein (149 AA) [Neurospora crassa]	√					A
	gi|46120358	PRED	3-ketoacyl-(acyl-carrier-protein) reductase [Gibberella zeae]	√					A
	gi|60729586	GH6	cellulase [Talaromyces emersonii]		√				B	4 proteins (9 unique peptides) were identified only in the secretome derivedfrom growth on HDT
	gi|115402429	GH7	cellulase [Aspergillus terreus]		√				B
	gi|3913802	GH7	cellulase [Cochliobolus carbonum]		√				B
	gi|2570150	GH13	amylase [Aspergillus kawachii]		√				B
	gi|15529296	GH6	cellulase [Orpinomyces sp.]			√			D	7 proteins (11 unique peptides) were identified only in the secretome derivedfrom growth on SET
	gi|170118726	HYP	hypothetical protein [Laccaria bicolo]			√			D
	gi|291184135	HYP	hypothetical protein [Trichophyton verrucosum]			√			D
	gi|39977241	HYP	hypothetical protein [Magnaporthe oryzae]			√			D
	gi|116192573	HYP	hypothetical protein [Chaetomium globosum ]			√			D
	gi|225557467	PRED	WD domain-containing protein [Ajellomyces capsulatus]			√			D
	gi|9954449	PRED	glutaminase [Aspergillus oryzae]			√			D
	gi|255934881	GH18	chitinase [Penicillium chrysogenum]					√	G	7 proteins (19 unique peptides) were identified only in the secretome derived from growth on MCL (Figure 3).
	gi|188038224	GH18	chitinase [Hypocrea orientalis]					√	G
	gi|169766420	GH20	acetylglucosaminidase [Aspergillus oryzae]					√	G
	gi|255945521	GH20	acetylglucosaminidase [Penicillium chrysogenum]					√	G
	gi|70995374	GH92	alphamannosidase [Aspergillus fumigatus]					√	G
	gi|60280325	PRED	urease [Coccidioides posadasii]					√	G
	gi|169774933	PRED	dehydrogenasesreductase [Aspergillus oryzae]					√	G
	gi|255940266	GH6	cellulase [Penicillium chrysogenum Wisconsin]				√		H	3 proteins (8 unique peptides) were identified only in the secretome derived from growth on SAT
	gi|291197132	GH7	cellulase [uncultured fungus]				√		H
	gi|154272836	GH65	trehalase [Ajellomyces capsulatus]				√		H
	gi|289619175	GH5	endocellulase[Sordaria macrospora]		√	√	√	√	Q
	gi|729650	GH7	cellulase [Penicillium janthinellum]		√	√	√	√	Q	33 proteins were identified in at least two conditions of growth
	gi|213536699	GH7	cellulase [uncultured fungus]		√	√	√	√	Q
	gi|121704228	GH7	cellulase [Aspergillus clavatus]	√	√	√		√	T
	gi|55775695	GH7	cellulase [Penicillium chrysogenum]	√	√	√	√		I
	gi|169785407	GH5	endocellulase [Aspergillus oryzae]		√	√	√		J
	gi|70984781	GH7	cellulase [Aspergillus fumigatus]		√	√	√		J
	gi|255943215	GH7	cellulase [Penicillium chrysogenum]		√	√	√		J
	gi|165880061	GH7	cellulase [uncultured fungus]		√	√	√		J
	gi|4586343	GH7	cellulase [Irpex lacteus]		√	√	√		J
	gi|239605770	HYP	hypothetical protein [Nosema ceranae ]		√	√	√		J
	>gi|115390166	GH10	endoxylanase [Aureobasidium pullulans]	√		√	√		K
	gi|70985687	GH17	beta-1,3-endoglucanase [Aspergillus fumigatus ]	√			√	√	L
	gi|255936697	GH18	chitinase [Penicillium chrysogenum]	√			√	√	L
	gi|289617169	GH7	cellulase [Sordaria macrospora]	√	√			√	W
	gi|169785593	PRED	inosine triphosphate pyrophosphatase [Aspergillus oryzae ]	√	√		√		S
	gi|165880035	GH7	cellulase [uncultured fungus]		√	√			F
	gi|19173570	HYP	hypothetical protein [Encephalitozoon cuniculi]		√	√			F
	gi|46126495	GH62	arabinofuranosidase [Gibberella zeae]	√	√				C
	gi|67526075	HYP	hypothetical protein [Aspergillus nidulans ]	√	√				C
	gi|70992777	GH10	endoxylanase [Aspergillus fumigatus Af293]	√		√			E
	gi|242805021	GH11	endoxylanase [Talaromyces stipitatus]	√		√			E
	gi|145237502	PRED	exportin-T [Aspergillus niger]		√		√		U
	gi|119493729	GH18	chitinase [Neosartorya fischeri]				√	√	Z
	gi|67517143	HYP	hypothetical protein [Aspergillus nidulans ]	√			√		M
	gi|67538224	GH6	cellulase [Aspergillus nidulans]			√	√		N
	gi|171695532	HYP	hypothetical protein [Podospora anserina ]			√	√		N
	gi|169773399	PRED	aminopeptidase [Aspergillus oryzae]			√	√		N
	gi|48093767	PRED	phospholipase B [Candida parapsilosis]			√	√		N
	gi|162317552	GH3	beta-glucosidase [Periconia sp]	√				√	Y
	gi|189307032	GH3	beta-glucosidase [Penicillium decumbens]	√				√	Y
	gi|197288793	GH12	endoglucanase [Penicillium decumbens]	√				√	Y
	Legend. The protein classification was based on the similarity to CAZy enzymes (GH families) , proteins with predicted function (PF) and proteins with hypothetical function (HYP).
